# Supplementary material for: Elucidating the Role of Virulence Traits in the Survival of Pathogenic E. coli PI-7 Following Disinfection
Source: Front Bioeng Biotechnol. 2020 Dec 22;8:614186. doi: 10.3389/fbioe.2020.614186 (PMC7783314; doi:10.3389/fbioe.2020.614186)
Supplement: Supplementary file 2 [file Table_1.XLSX]

## Sheet: Supplemental Table S2
Supplemental Table S2: List of Tn5 insertions in E. coli PI-7 transposon mutants with details of genes upstream and downstream of insertion locus
Insertion						Gene Upstream						Gene Downstream
Name	Chr	Pos	info	INSlength	IS Hit	start	end	width	strand	product	Xref	start	end	width	strand	product	Xref
pbsv.INS.4	PI7g	215286	SVTYPE=INS;END=215286;SVLEN=1279	1279	IS110	214520	215230	711	+	Copper homeostasis protein CutF precursor / Lipoprotein NlpE involeved in surface adhesion	SEED:fig|6666666.97323.peg.188	215385	215621	237	-	Uncharacterized lipoprotein yaeF precursor	SEED:fig|6666666.97323.peg.189
pbsv.INS.8	PI7g	648265	SVTYPE=INS;END=648265;SVLEN=502	502		645834	646202	369	-	FIG074102: hypothetical protein	SEED:fig|6666666.97323.peg.581	649210	651450	2241	-	TonB-dependent receptor%3B Outer membrane receptor for ferrienterochelin and colicins	SEED:fig|6666666.97323.peg.586
pbsv.INS.9	PI7g	735941	SVTYPE=INS;END=735941;SVLEN=112;SVANN=TANDEM	112		734613	735788	1176	+	2-octaprenyl-3-methyl-6-methoxy-1%2C4-benzoquinol hydroxylase (EC 1.14.13.-)	SEED:fig|6666666.97323.peg.667	735945	736016	72	-	tRNA-Gln-CTG	SEED:fig|6666666.97323.rna.10
pbsv.INS.60	PI7g	769751	SVTYPE=INS;END=769751;SVLEN=750	750		766264	766467	204	-	FIG00637855: hypothetical protein	SEED:fig|6666666.97323.peg.692	772220	772474	255	+	Mobile element protein	SEED:fig|6666666.97323.peg.695
pbsv.INS.10	PI7g	769751	SVTYPE=INS;END=769751;SVLEN=756	756		766264	766467	204	-	FIG00637855: hypothetical protein	SEED:fig|6666666.97323.peg.692	772220	772474	255	+	Mobile element protein	SEED:fig|6666666.97323.peg.695
pbsv.INS.17	PI7g	1023058	SVTYPE=INS;END=1023058;SVLEN=1279	1279	IS110	1006993	1007979	987	+	Tetraacyldisaccharide 4-kinase (EC 2.7.1.130)	SEED:fig|6666666.97323.peg.906,GO:0009029	1025541	1025666	126	+	hypothetical protein	SEED:fig|6666666.97323.peg.921
pbsv.INS.19	PI7g	1129273	SVTYPE=INS;END=1129273;SVLEN=777	777	IS1	1122903	1123826	924	+	Phosphate starvation-inducible protein PhoH%2C predicted ATPase	SEED:fig|6666666.97323.peg.1016,GO:0003676,GO:0005524,GO:0016036	1132045	1132911	867	-	Mobile element protein	SEED:fig|6666666.97323.peg.1022
pbsv.INS.21	PI7g	1217153	SVTYPE=INS;END=1217153;SVLEN=1080	1080	IS5	1206658	1206915	258	+	Putative outer membrane protein	SEED:fig|6666666.97323.peg.1111	1238843	1239013	171	+	hypothetical protein	SEED:fig|6666666.97323.peg.1140
pbsv.INS.24	PI7g	1253137	SVTYPE=INS;END=1253137;SVLEN=3233	3233	ISL3	1245788	1245907	120	+	hypothetical protein	SEED:fig|6666666.97323.peg.1149	1262470	1262598	129	+	hypothetical protein	SEED:fig|6666666.97323.peg.1168
pbsv.INS.26	PI7g	1309112	SVTYPE=INS;END=1309112;SVLEN=1281	1281	IS110	1266190	1266924	735	-	Inner membrane protein	SEED:fig|6666666.97323.peg.1172	1309366	1309447	82	-	tRNA-Tyr-GTA	SEED:fig|6666666.97323.rna.26
pbsv.INS.27	PI7g	1309360	SVTYPE=INS;END=1309360;SVLEN=119	119		1266190	1266924	735	-	Inner membrane protein	SEED:fig|6666666.97323.peg.1172	1309366	1309447	82	-	tRNA-Tyr-GTA	SEED:fig|6666666.97323.rna.26
pbsv.INS.28	PI7g	1431134	IMPRECISE;SVTYPE=INS;END=1431134;SVLEN=2594	2594	Tn3	1429951	1430811	861	-	tRNA(Cytosine32)-2-thiocytidine synthetase	SEED:fig|6666666.97323.peg.1330	1431678	1432811	1134	-	Outer membrane protein N precursor	SEED:fig|6666666.97323.peg.1332
pbsv.INS.29	PI7g	1431135	IMPRECISE;SVTYPE=INS;END=1431135;SVLEN=1987	1987	Tn3	1429951	1430811	861	-	tRNA(Cytosine32)-2-thiocytidine synthetase	SEED:fig|6666666.97323.peg.1330	1431678	1432811	1134	-	Outer membrane protein N precursor	SEED:fig|6666666.97323.peg.1332
pbsv.INS.30	PI7g	1679032	SVTYPE=INS;END=1679032;SVLEN=288	288		1676752	1677330	579	+	Electron transport complex protein RnfB	SEED:fig|6666666.97323.peg.1545	1679258	1680316	1059	+	Electron transport complex protein RnfD	SEED:fig|6666666.97323.peg.1547
pbsv.INS.32	PI7g	1778299	SVTYPE=INS;END=1778299;SVLEN=130	130		1758538	1759584	1047	+	2-keto-3-deoxy-D-arabino-heptulosonate-7- phosphate synthase I alpha (EC 2.5.1.54)	SEED:fig|6666666.97323.peg.1623	1783820	1783975	156	-	hypothetical protein	SEED:fig|6666666.97323.peg.1646
pbsv.INS.40	PI7g	1941281	SVTYPE=INS;END=1941281;SVLEN=1279	1279	IS110	1923260	1923409	150	-	hypothetical protein	SEED:fig|6666666.97323.peg.1794	1949754	1951832	2079	-	Flagellar biosynthesis protein FlhA	SEED:fig|6666666.97323.peg.1821
pbsv.INS.42	PI7g	2122999	SVTYPE=INS;END=2122999;SVLEN=1317	1317	ISL3	2122499	2122972	474	-	DNA gyrase inhibitory protein	SEED:fig|6666666.97323.peg.1974	2124191	2124331	141	+	FIG00640651: hypothetical protein	SEED:fig|6666666.97323.peg.1976
pbsv.INS.44	PI7g	2415063	SVTYPE=INS;END=2415063;SVLEN=1199	1199	IS5	2388585	2388710	126	+	hypothetical protein	SEED:fig|6666666.97323.peg.2197	2440821	2440952	132	-	hypothetical protein	SEED:fig|6666666.97323.peg.2248
pbsv.INS.45	PI7g	2471493	SVTYPE=INS;END=2471493;SVLEN=1281	1281	IS110	2464262	2464375	114	+	hypothetical protein	SEED:fig|6666666.97323.peg.2273	2494024	2494095	72	+	tRNA-Arg-CCT	SEED:fig|6666666.97323.rna.38
pbsv.INS.61	PI7g	2852777	IMPRECISE;SVTYPE=INS;END=2852777;SVLEN=5601	5601	Tn3	2852624	2852746	123	-	hypothetical protein	SEED:fig|6666666.97323.peg.2640	2871844	2871966	123	+	hypothetical protein	SEED:fig|6666666.97323.peg.2663
pbsv.INS.50	PI7g	2853106	SVTYPE=INS;END=2853106;SVLEN=779	779	IS1	2852624	2852746	123	-	hypothetical protein	SEED:fig|6666666.97323.peg.2640	2871844	2871966	123	+	hypothetical protein	SEED:fig|6666666.97323.peg.2663
pbsv.INS.62	PI7g	2853363	IMPRECISE;SVTYPE=INS;END=2853363;SVLEN=6964	6964	Tn3	2852624	2852746	123	-	hypothetical protein	SEED:fig|6666666.97323.peg.2640	2871844	2871966	123	+	hypothetical protein	SEED:fig|6666666.97323.peg.2663
pbsv.INS.64	PI7g	2942078	SVTYPE=INS;END=2942078;SVLEN=110;SVANN=TANDEM	110		2941972	2942045	74	+			2942082	2942155	74	+	tRNA-Met-CAT	SEED:fig|6666666.97323.rna.57
pbsv.INS.65	PI7g	2978846	SVTYPE=INS;END=2978846;SVLEN=777	777	IS1	2977759	2978595	837	-	4-deoxy-L-threo-5-hexosulose-uronate ketol-isomerase (EC 5.3.1.17)	SEED:fig|6666666.97323.peg.2754	2978882	2980063	1182	-	Acetyl-CoA acetyltransferase (EC 2.3.1.9)	SEED:fig|6666666.97323.peg.2755,GO:0003985
pbsv.INS.66	PI7g	3044518	SVTYPE=INS;END=3044518;SVLEN=775	775	IS1	3042110	3042598	489	-	Predicted oxidoreductase%2C Fe-S subunit	SEED:fig|6666666.97323.peg.2809	3046403	3046528	126	+	hypothetical protein	SEED:fig|6666666.97323.peg.2812
pbsv.INS.68	PI7g	3180297	SVTYPE=INS;END=3180297;SVLEN=1278	1278	IS110	3179291	3180175	885	+	FIG00553873: hypothetical protein	SEED:fig|6666666.97323.peg.2950	3180447	3180872	426	-	Biopolymer transport protein ExbD/TolR	SEED:fig|6666666.97323.peg.2951,GO:0005215,GO:0006810,GO:0016020
pbsv.INS.70	PI7g	3448647	SVTYPE=INS;END=3448647;SVLEN=170;SVANN=TANDEM	170		3447834	3448592	759	+	amino acid ABC transporter%2C ATP-binding protein	SEED:fig|6666666.97323.peg.3208	3448653	3448772	120	-	5S RNA	SEED:fig|6666666.97323.rna.63
pbsv.INS.74	PI7g	3649253	SVTYPE=INS;END=3649253;SVLEN=232	232		3648866	3648982	117	-	hypothetical protein	SEED:fig|6666666.97323.peg.3418	3660441	3660557	117	-	hypothetical protein	SEED:fig|6666666.97323.peg.3433
pbsv.INS.75	PI7g	3861513	SVTYPE=INS;END=3861513;SVLEN=1914	1914		3848308	3848427	120	+	hypothetical protein	SEED:fig|6666666.97323.peg.3601	3861731	3861982	252	-	hypothetical protein	SEED:fig|6666666.97323.peg.3613
pbsv.INS.76	PI7g	3921981	SVTYPE=INS;END=3921981;SVLEN=269	269		3918749	3919789	1041	-	Phosphate ABC transporter%2C periplasmic phosphate-binding protein PstS (TC 3.A.1.7.1)	SEED:fig|6666666.97323.peg.3669	3947258	3948763	1506	+	Ribose ABC transport system%2C ATP-binding protein RbsA (TC 3.A.1.2.1)	SEED:fig|6666666.97323.peg.3695
pbsv.INS.78	PI7g	4104649	SVTYPE=INS;END=4104649;SVLEN=775	775	IS1	4103938	4104384	447	-	PTS system%2C fructose-specific IIA component (EC 2.7.1.69) / PTS system%2C fructose-specific IIB component (EC 2.7.1.69) / PTS system%2C fructose-specific IIC component (EC 2.7.1.69)	SEED:fig|6666666.97323.peg.3833,GO:0008982,GO:0008982,GO:0008982	4104697	4105011	315	-	L-rhamnose mutarotase	SEED:fig|6666666.97323.peg.3834
pbsv.INS.79	PI7g	4114872	SVTYPE=INS;END=4114872;SVLEN=1279	1279	IS110	4114186	4114860	675	+	Uncharacterized protein conserved in bacteria	SEED:fig|6666666.97323.peg.3845	4114966	4116339	1374	-	Copper sensory histidine kinase CpxA	SEED:fig|6666666.97323.peg.3846
pbsv.INS.81	PI7g	4272948	SVTYPE=INS;END=4272948;SVLEN=768	768	IS1	4271398	4271550	153	-	hypothetical protein	SEED:fig|6666666.97323.peg.3969	4287814	4287954	141	-	hypothetical protein	SEED:fig|6666666.97323.peg.3986
pbsv.INS.82	PI7g	4405664	SVTYPE=INS;END=4405664;SVLEN=137;SVANN=TANDEM	137		4399352	4402677	3324	-	Potassium efflux system KefA protein / Small-conductance mechanosensitive channel	SEED:fig|6666666.97323.peg.4096	4405665	4405738	73	+	tRNA-Gly-GCC	SEED:fig|6666666.97323.rna.103
pbsv.INS.83	PI7g	4405767	SVTYPE=INS;END=4405767;SVLEN=111;SVANN=TANDEM	111		4405665	4405737	73	+			4405777	4405849	73	+	tRNA-Gly-GCC	SEED:fig|6666666.97323.rna.104
pbsv.INS.85	PI7g	4461732	SVTYPE=INS;END=4461732;SVLEN=1277	1277	IS110	4460187	4461530	1344	-	Putative membrane protein	SEED:fig|6666666.97323.peg.4157	4461853	4462491	639	-	Peptide methionine sulfoxide reductase MsrA (EC 1.8.4.11)	SEED:fig|6666666.97323.peg.4158

## Sheet: Supplemental Table S3
Supplemental Table S3: List of genes overlapping with Tn5-mediated deletions in E. coli PI-7 transposon mutants
Deletion						Overlapping Gene
Chr	SV ID	Start	End	Width	INFO	Start	End	Width	Strand	Product	Xref
PI7g	pbsv.DEL.2	767283	767398	116	SVTYPE=DEL;END=767399;SVLEN=-116	767115	771428	4314	+	core protein	SEED:fig|6666666.97323.peg.694
PI7g	pbsv.DEL.0	889212	895008	5797	IMPRECISE;SVTYPE=DEL;END=895009;SVLEN=-5797	889239	890159	921	-	L%2CD-transpeptidase YbiS	SEED:fig|6666666.97323.peg.805
						892106	893026	921	-	L%2CD-transpeptidase YbiS	SEED:fig|6666666.97323.peg.807
						890378	891970	1593	+	Putative ATPase component of ABC transporter with duplicated ATPase domain	SEED:fig|6666666.97323.peg.806
						893245	894837	1593	+	Putative ATPase component of ABC transporter with duplicated ATPase domain	SEED:fig|6666666.97323.peg.808
PI7g	pbsv.DEL.35	2806195	2806335	141	SVTYPE=DEL;END=2806336;SVLEN=-141	2806200	2806273	74	-	tRNA-Arg-ACG	SEED:fig|6666666.97323.rna.53
						2806200	2806273	74	-
PI7g	pbsv.DEL.54	3956882	3956975	94	SVTYPE=DEL;END=3956976;SVLEN=-94;SVANN=TANDEM	3956899	3956972	74	+	tRNA-Ile-GAT	SEED:fig|6666666.97323.rna.73
						3956899	3956972	74	+
PI7g	pbsv.DEL.55	4053999	4054032	34	SVTYPE=DEL;END=4054033;SVLEN=-34	4053929	4054048	120	+	5S RNA	SEED:fig|6666666.97323.rna.87
						4053929	4054048	120	+
PI7g	pbsv.DEL.56	4076106	4103881	27776	SVTYPE=DEL;END=4103882;SVLEN=-27776	4080613	4081623	1011	+	Alcohol dehydrogenase (EC 1.1.1.1)	SEED:fig|6666666.97323.peg.3809,GO:0004022
						4093433	4094335	903	-	Formate dehydrogenase O beta subunit (EC 1.2.1.2)	SEED:fig|6666666.97323.peg.3824,GO:0008863
						4083225	4084574	1350	+	Shikimate transporter	SEED:fig|6666666.97323.peg.3811
						4076893	4077681	789	-	DeoR-type transcriptional regulator YihW	SEED:fig|6666666.97323.peg.3805
						4077721	4078566	846	-	Sugar kinase YihV	SEED:fig|6666666.97323.peg.3806
						4078790	4079668	879	+	3-hydroxyisobutyrate dehydrogenase (EC 1.1.1.31)	SEED:fig|6666666.97323.peg.3807,GO:0008442
						4079693	4080580	888	+	Aldolase YihT	SEED:fig|6666666.97323.peg.3808
						4084564	4085451	888	+	Sugar-1-epimerase YihR	SEED:fig|6666666.97323.peg.3812
						4085592	4086191	600	+	Alpha-D-glucose-1-phosphatase	SEED:fig|6666666.97323.peg.3813
						4086185	4087057	873	+	Inner membrane protein YihY%2C formerly thought to be RNase BN	SEED:fig|6666666.97323.peg.3814
						4087054	4087491	438	+	D-tyrosyl-tRNA(Tyr) deacylase (EC 3.6.1.n1)	SEED:fig|6666666.97323.peg.3815
						4087536	4088477	942	+	GNAT family acetyltransferase YiiD potentially involved in tRNA processing	SEED:fig|6666666.97323.peg.3816
						4089990	4090280	291	+	Putative merR family bacterial regulatory protein	SEED:fig|6666666.97323.peg.3818
						4090866	4091084	219	+	FIG00638378: hypothetical protein	SEED:fig|6666666.97323.peg.3819
						4091327	4091545	219	+	FIG00638378: hypothetical protein	SEED:fig|6666666.97323.peg.3820
						4091539	4091655	117	+	FIG00640449: hypothetical protein	SEED:fig|6666666.97323.peg.3821
						4091875	4092804	930	-	formate dehydrogenase formation protein FdhE	SEED:fig|6666666.97323.peg.3822
						4092801	4093436	636	-	Formate dehydrogenase O gamma subunit (EC 1.2.1.2)	SEED:fig|6666666.97323.peg.3823,GO:0008863
						4094348	4097398	3051	-	Formate dehydrogenase O alpha subunit (EC 1.2.1.2) @ selenocysteine-containing	SEED:fig|6666666.97323.peg.3826,GO:0008863
						4097402	4097656	255	+	bogus protein	SEED:fig|6666666.97323.peg.3827
						4097625	4098425	801	+	Formate dehydrogenase chain D (EC 1.2.1.2)	SEED:fig|6666666.97323.peg.3828,GO:0008863
						4098578	4099618	1041	+	FIG00638858: hypothetical protein	SEED:fig|6666666.97323.peg.3829
						4099668	4101416	1749	-	Putative frv operon regulatory protein	SEED:fig|6666666.97323.peg.3830
						4101416	4102486	1071	-	FIG00638402: hypothetical protein	SEED:fig|6666666.97323.peg.3831
PI7g	pbsv.DEL.57	4093958	4104559	10602	SVTYPE=DEL;END=4104560;SVLEN=-10602	4093433	4094335	903	-	Formate dehydrogenase O beta subunit (EC 1.2.1.2)	SEED:fig|6666666.97323.peg.3824,GO:0008863
						4094348	4097398	3051	-	Formate dehydrogenase O alpha subunit (EC 1.2.1.2) @ selenocysteine-containing	SEED:fig|6666666.97323.peg.3826,GO:0008863
						4097402	4097656	255	+	bogus protein	SEED:fig|6666666.97323.peg.3827
						4097625	4098425	801	+	Formate dehydrogenase chain D (EC 1.2.1.2)	SEED:fig|6666666.97323.peg.3828,GO:0008863
						4098578	4099618	1041	+	FIG00638858: hypothetical protein	SEED:fig|6666666.97323.peg.3829
						4099668	4101416	1749	-	Putative frv operon regulatory protein	SEED:fig|6666666.97323.peg.3830
						4101416	4102486	1071	-	FIG00638402: hypothetical protein	SEED:fig|6666666.97323.peg.3831
						4103938	4104384	447	-	PTS system%2C fructose-specific IIA component (EC 2.7.1.69) / PTS system%2C fructose-specific IIB component (EC 2.7.1.69) / PTS system%2C fructose-specific IIC component (EC 2.7.1.69)	SEED:fig|6666666.97323.peg.3833,GO:0008982,GO:0008982,GO:0008982
PI7g	pbsv.DEL.58	4187935	4188026	92	SVTYPE=DEL;END=4188027;SVLEN=-92;SVANN=TANDEM	4187952	4188025	74	+	tRNA-Ile-GAT	SEED:fig|6666666.97323.rna.89
						4187952	4188025	74	+
PI7g	pbsv.DEL.59	4228488	4228580	93	SVTYPE=DEL;END=4228581;SVLEN=-93;SVANN=TANDEM	4228505	4228578	74	+	tRNA-Ile-GAT	SEED:fig|6666666.97323.rna.98
						4228505	4228578	74	+

## Sheet: Supplemental Table S4
Supplemental Table S4: List of genes flanking Tn5-mediated deletions in E. coli PI-7 transposon mutants
Insertion						Gene Upstream						Gene Downstream
ID	Chr	start	end	width	info	start	end	width	strand	product	Xref	start	end	width	strand	product	Xref
pbsv.DEL.1	PI7g	222829	222870	42	SVTYPE=DEL;END=222871;SVLEN=-42	222038	222613	576	+	D-glycero-D-manno-heptose 1%2C7-bisphosphate phosphatase (EC 3.1.1.-)	SEED:fig|6666666.97323.peg.197,GO:0003824,GO:0008152	223016	224557	1542	+	Small Subunit Ribosomal RNA%3B ssuRNA%3B SSU rRNA	SEED:fig|6666666.97323.rna.1
pbsv.DEL.2	PI7g	767283	767398	116	SVTYPE=DEL;END=767399;SVLEN=-116	766264	766467	204	-	FIG00637855: hypothetical protein	SEED:fig|6666666.97323.peg.692	772220	772474	255	+	Mobile element protein	SEED:fig|6666666.97323.peg.695
pbsv.DEL.0	PI7g	889212	895008	5797	IMPRECISE;SVTYPE=DEL;END=895009;SVLEN=-5797	888062	889180	1119	+	Putative membrane protein	SEED:fig|6666666.97323.peg.804	895175	896155	981	+	Mobile element protein	SEED:fig|6666666.97323.peg.809
pbsv.DEL.3	PI7g	894919	894977	59	SVTYPE=DEL;END=894978;SVLEN=-59	893245	894837	1593	+	Putative ATPase component of ABC transporter with duplicated ATPase domain	SEED:fig|6666666.97323.peg.808	895175	896155	981	+	Mobile element protein	SEED:fig|6666666.97323.peg.809
pbsv.DEL.35	PI7g	2806195	2806335	141	SVTYPE=DEL;END=2806336;SVLEN=-141	2805924	2805997	74	-			2806341	2806414	74	-	tRNA-Arg-ACG	SEED:fig|6666666.97323.rna.54
pbsv.DEL.51	PI7g	3936688	3936712	25	SVTYPE=DEL;END=3936713;SVLEN=-25	3918749	3919789	1041	-	Phosphate ABC transporter%2C periplasmic phosphate-binding protein PstS (TC 3.A.1.7.1)	SEED:fig|6666666.97323.peg.3669	3947258	3948763	1506	+	Ribose ABC transport system%2C ATP-binding protein RbsA (TC 3.A.1.2.1)	SEED:fig|6666666.97323.peg.3695
pbsv.DEL.52	PI7g	3936774	3936843	70	SVTYPE=DEL;END=3936844;SVLEN=-70	3918749	3919789	1041	-	Phosphate ABC transporter%2C periplasmic phosphate-binding protein PstS (TC 3.A.1.7.1)	SEED:fig|6666666.97323.peg.3669	3947258	3948763	1506	+	Ribose ABC transport system%2C ATP-binding protein RbsA (TC 3.A.1.2.1)	SEED:fig|6666666.97323.peg.3695
pbsv.DEL.53	PI7g	3937109	3937188	80	SVTYPE=DEL;END=3937189;SVLEN=-80	3918749	3919789	1041	-	Phosphate ABC transporter%2C periplasmic phosphate-binding protein PstS (TC 3.A.1.7.1)	SEED:fig|6666666.97323.peg.3669	3947258	3948763	1506	+	Ribose ABC transport system%2C ATP-binding protein RbsA (TC 3.A.1.2.1)	SEED:fig|6666666.97323.peg.3695
pbsv.DEL.54	PI7g	3956882	3956975	94	SVTYPE=DEL;END=3956976;SVLEN=-94;SVANN=TANDEM	3955289	3956830	1542	+			3957018	3957090	73	+	tRNA-Ala-TGC	SEED:fig|6666666.97323.rna.74
pbsv.DEL.55	PI7g	4053999	4054032	34	SVTYPE=DEL;END=4054033;SVLEN=-34	4050933	4053856	2924	+			4054181	4054708	528	-	Molybdopterin-guanine dinucleotide biosynthesis protein MobB	SEED:fig|6666666.97323.peg.3783
pbsv.DEL.57	PI7g	4093958	4104559	10602	SVTYPE=DEL;END=4104560;SVLEN=-10602	4092801	4093436	636	-	Formate dehydrogenase O gamma subunit (EC 1.2.1.2)	SEED:fig|6666666.97323.peg.3823,GO:0008863	4104697	4105011	315	-	L-rhamnose mutarotase	SEED:fig|6666666.97323.peg.3834
pbsv.DEL.58	PI7g	4187935	4188026	92	SVTYPE=DEL;END=4188027;SVLEN=-92;SVANN=TANDEM	4186342	4187883	1542	+			4188071	4188143	73	+	tRNA-Ala-TGC	SEED:fig|6666666.97323.rna.90
pbsv.DEL.59	PI7g	4228488	4228580	93	SVTYPE=DEL;END=4228581;SVLEN=-93;SVANN=TANDEM	4226895	4228436	1542	+			4228624	4228696	73	+	tRNA-Ala-TGC	SEED:fig|6666666.97323.rna.99
